# Supplementary material for: Fascin Drives Breast Cancer Cell Proliferation Partly by Modulating the Cell Cycle Checkpoint Regulators of the G1-S Phase
Source: Cells. 2025 Nov 21;14(23):1839. doi: 10.3390/cells14231839 (PMC12690981; doi:10.3390/cells14231839)
Supplement: Supplementary file 1 [file cells-14-01839-s001.zip]

Archive with 1 entries (1 files):
- cells-3945121-supplementary.pdf
